# Supplementary material for: Controlling Droplet Marangoni Flows to Improve Microscopy-Based TB Diagnosis
Source: Diagnostics (Basel). 2021 Nov 21;11(11):2155. doi: 10.3390/diagnostics11112155 (PMC8618690; doi:10.3390/diagnostics11112155)
Supplement: Supplementary file 1 [file diagnostics-11-02155-s001.zip]

Archive with 4 entries (4 files):
- .DS_Store
- Supplementary Figures ver F.pdf
- Video S1.mp4
- Video S2.mp4
